# Supplementary material for: Association between Mobile Phone Addiction Index and Sugar-Sweetened Food Intake in Medical College Students Stratified by Sex from Shanghai, China
Source: Nutrients. 2021 Jun 30;13(7):2256. doi: 10.3390/nu13072256 (PMC8308374; doi:10.3390/nu13072256)
Supplement: Supplementary file 1 [file nutrients-13-02256-s001.zip]

Archive with 1 entries (1 files):
- nutrients-1254328-supplementary.pdf
